# Supplementary material for: Major role of iron uptake systems in the intrinsic extra-intestinal virulence of the genus Escherichia revealed by a genome-wide association study
Source: PLoS Genet. 2020 Oct 28;16(10):e1009065. doi: 10.1371/journal.pgen.1009065 (PMC7592755; doi:10.1371/journal.pgen.1009065)
Supplement: S3 Table — (XLSX) [file pgen.1009065.s008.xlsx]

## Sheet: go_terms_supp
GO term	name	ratio_in_study	ratio_in_population	p-value	corrected-p-value	genes
GO:0071281	cellular response to iron ion	4/22	8/3152	1.22e-07	0.000658	sitA, sitB, sitC, sitD
GO:0010039	response to iron ion	4/22	14/3152	1.7e-06	0.00458	sitA, sitB, sitC, sitD
GO:0071248	cellular response to metal ion	4/22	21/3152	9.87e-06	0.0154	sitA, sitB, sitC, sitD
GO:0010035	response to inorganic substance	6/22	80/3152	1.19e-05	0.0154	group_1734, group_2293, sitA, sitB, sitC, sitD
GO:0010038	response to metal ion	5/22	48/3152	1.44e-05	0.0154	group_2293, sitA, sitB, sitC, sitD
GO:0071241	cellular response to inorganic substance	4/22	24/3152	1.73e-05	0.0155	sitA, sitB, sitC, sitD
GO:0030091	protein repair	3/22	12/3152	6.24e-05	0.0479	group_1734, group_3576, group_709
