# Supplementary material for: Major role of iron uptake systems in the intrinsic extra-intestinal virulence of the genus Escherichia revealed by a genome-wide association study
Source: PLoS Genet. 2020 Oct 28;16(10):e1009065. doi: 10.1371/journal.pgen.1009065 (PMC7592755; doi:10.1371/journal.pgen.1009065)
Supplement: S7 Table — (XLSX) [file pgen.1009065.s012.xlsx]

## Sheet: Sheet1
Primer use	Primer ID	Sequence (5’-3’)	Reference
Deletion
	H1P1_irp2_KO H2P2_irp2_KO	CAGCAGTTACATGAAGAGAGCAACCTGATCCAGGCCGGCCTGGAgtgtaggctggagctgcttc GTTTGAGTTCACGGAGTAATTCGACGCCGGACCAGTGGCGATGCTCCATAtgaatatcctccttagttc	This work This work
PCR verifications / Sequencing
	verif_irp2.1	CAGGATTCGCTGTTACCGGAC	This work
	verif_irp2.2	GCTCGAACGCCAGATGATCT	This work
	k1	CAGTCATAGCCGAATAGCCT	PMID: 10829079
	k2	CGGTGCCCTGAATGAACTGC	PMID: 10829079
